# Supplementary material for: Initial Experience of Clinical Use of [99mTc]Tc-PSMA-T4 in Patients with Prostate Cancer. A Pilot Study
Source: Pharmaceuticals (Basel). 2021 Oct 29;14(11):1107. doi: 10.3390/ph14111107 (PMC8623387; doi:10.3390/ph14111107)
Supplement: Supplementary file 1 [file pharmaceuticals-14-01107-s001.zip]

Archive with 2 entries (2 files):
- JBCwikla-PSMA-T4-informed-consent-form.pdf
- JBCwikla_PSMA-T4_Supplementary-2021_09_09.pdf
